# Supplementary material for: Improvement of Catalytic Activity and Thermostability of Alginate Lyase VxAly7B-CM via Rational Computational Design Strategies
Source: Mar Drugs. 2025 May 1;23(5):198. doi: 10.3390/md23050198 (PMC12112969; doi:10.3390/md23050198)
Supplement: Supplementary file 1 [file marinedrugs-23-00198-s001.zip]

Archive with 1 entries (1 files):
- marinedrugs-3579273-supplementary.pdf
